# Supplementary material for: Integrating implementation science in clinical research to maximize public health impact: a call for the reporting and alignment of implementation strategy use with implementation outcomes in clinical research
Source: Implement Sci. 2020 Nov 25;15:103. doi: 10.1186/s13012-020-01060-5 (PMC7690013; doi:10.1186/s13012-020-01060-5)
Supplement: Supplementary file 1 — Additional file 1. Pragmatic Implementation Strategy Reporting Tool. Additional File 1 is an integrated tool that complements available reporting guidelines and streamlines the implementation strategy operationalization process. [file 13012_2020_1060_MOESM1_ESM.xlsx]

## Sheet: Tool
Pragmatic Implementation Reporting Tool
Included in Study (No=0; Yes=1)	Name it: ERIC Implementation Strategy	Define it: ERIC Definition	Operationalize it
			Action	Actor	Context	Dose	Action Target		Temporality	Implementation Outcome	Justification
							Conceptual	Unit of Analysis
	Use evaluative and iterative strategies
	Assess for readiness and identify barriers and facilitators	Assess various aspects of an organization to determine its degree of readiness to implement, barriers that may impede implementation, and strengths that can be used in the implementation effort. Ancillary Material: Readiness assessments may focus on agency finances, staffing levels, and other material or logistical resources needed, or available, to support the implementation effort. Further, thi…
	Audit and provide feedback	Collect and summarize clinical performance data over a specified time period and give it to clinicians and administrators to monitor, evaluate, and modify provider behavior. Ancillary Material: The information may be obtained from a variety of sources, including medical records, computerized databases, observation, or feedback from patients. Performance evaluations may also be considered as audit…
	Conduct cyclical small tests of change	Implement changes in a cyclical fashion using small tests of change before taking changes system-wide. Tests of change benefit from systematic measurement, and results of the tests of change are studied for insights on how to do better. This process continues serially over time, and refinement is added with each cycle. Ancillary Material: Two common small tests of change cycling strategies are “P…
	Conduct local needs assessment	Collect and analyze data related to the need for the innovation. Ancillary Material: This assessment could be focused on: • Outcomes of usual care • Process of care • Description of usual care and its distance from evidence-based care (e.g., gaps in care) • Opinions from stakeholders (including patients) on (a) barriers and facilitators to the desired outcome (e.g., recovery from mental illness),…
	Develop a formal implementation blueprint	Develop a formal implementation blueprint that includes all goals and strategies. The blueprint should include: 1) aim/purpose of the implementation; 2) scope of the change (e.g., what organizational units are affected); 3) timeframe and milestones; and 4) appropriate performance/progress measures. Use and update this plan to guide the implementation effort over time. Ancillary Material: The impl…
	Develop and implement tools for quality monitoring	Develop, test, and introduce into quality-monitoring systems the right input—the appropriate language, protocols, algorithms, standards, and measures (of processes, patient/consumer outcomes, and implementation outcomes) that are often specific to the innovation being implemented. Ancillary Material: These tools should be flexible enough to reflect fidelity, even after adaptations to the setting …
	Develop and organize quality monitoring systems	Develop and organize systems and procedures that monitor clinical processes and/or outcomes for the purpose of quality assurance and improvement. Ancillary Material: This includes developing systems for monitoring through peer reviews, collecting data from patients and consumers, clinicians, and supervisors, and using administrative and electronic record data. This category of strategies also inc…
	Obtain and use patients'/consumers' and family feedback	Develop strategies to increase patient/consumer and family feedback on the implementation effort. Ancillary Material: This can continue throughout the implementation effort. Strategies could include complaint forms, or methods, which funnel feedback to change managers or advisory boards. Consider whether anonymous feedback formats are appropriate.
	Purposely reexamine the implementation	Monitor progress and adjust clinical practices and implementation strategies to continuously improve the quality of care. Ancillary Material: It is beneficial to use a concrete schedule for monitoring rather than "as needed." Time-sensitive benchmarks for determining when adjustments are needed have also been found to be useful.
	Stage implementation scale up	Phase implementation efforts by starting with small pilots or demonstration projects and gradually moving to a system-wide rollout. Ancillary Material: This involves an iterative process that often results in adaptations. Strategies for integrating pilot feedback into the scale-up or spread process should be established in advance. Depending on the innovation, piloting may also involve phasing in…
	Provide interactive assistance
	Centralize technical assistance	Develop and use a centralized system to deliver technical assistance focused on implementation issues. Ancillary Material: This could be the designation of a lead technical assistance organization (could also be responsible for training). The lead technical assistance entity can develop other mechanisms (e.g., call-in lines or websites) in order to share information on how to best implement the c…
	Facilitation	A process of interactive problem-solving and support that occurs in a context of a recognized need for improvement and a supportive interpersonal relationship. Ancillary Material: Facilitation can be internal or external to a system. This interactive support process can include a combination of any implementation strategies, and typically bundles multiple strategies as needed.
	Provide clinical supervision	Provide clinicians with ongoing supervision focusing on the innovation. Provide training for clinical supervisors who will supervise clinicians who provide the innovation. Ancillary Material: Clearly defining the role of supervision and providing ongoing resources to ensure that it occurs can be important. Supervisor training often needs to include specific training in how to supervise the innova…
	Provide local technical assistance	Develop and use a system to deliver technical assistance focused on implementation issues using local personnel. Ancillary Material: Local technical assistants can be connected with a broader or centralized network of technical assistants. Technical assistance for both the clinical innovation and the implementation processes may be important. For example, the VA aims to have mental health Evidenc…
	Adapt and tailor to context
	Promote adaptability	Identify the ways a clinical innovation can be tailored to meet local needs and clarify which elements of the innovation must be maintained to preserve fidelity. Ancillary Material: Preserving fidelity to the innovation can be an uncertain process if the core elements of the innovation are not empirically defined.
	Tailor strategies	Tailor the implementation strategies to address barriers and leverage facilitators that were identified through earlier data collection. Ancillary Material: The tailoring process tends to be idiosyncratic and driven by multiple factors. It is important to identify the core components of the intervention and implementation strategies that are required to maintain fidelity and effectiveness, and to…
	Use data experts	Involve, hire, and/or consult experts to inform management on the use of data generated by implementation efforts. Ancillary Material: Consider engaging data experts early in the implementation planning process.
	Use data warehousing techniques	Integrate clinical records across facilities and organizations to facilitate implementation across systems. Ancillary Material: Records that include variables that can serve as outcome measures are particularly useful. When outcomes of interest are not available, it may be useful to examine proxy measures.
	Develop stakeholder interrelationships
	Build a coalition	Recruit and cultivate relationships with partners in the implementation effort. Ancillary Material: Partnerships can develop around cost-sharing, shared resources, shared training, and the division of responsibilities among partners. This work may proceed naturally from local consensus discussions. Coalition members commonly have defined roles in the implementation effort.
	Capture and share local knowledge	Capture local knowledge from implementation sites on how implementers and clinicians made something work in their setting and then share it with other sites. Ancillary Material: This strategy is often coordinated with centralized technical assistance and learning collaboratives. There are multiple techniques for capturing local knowledge, which could be presented in multiple formats. For example,…
	Conduct local consensus discussions	Include local providers and other stakeholders in discussions that address whether the chosen problem is important and whether the clinical innovation to address it is appropriate. Ancillary Material: Identify stakeholders relevant to each project. Further, with each project, there will be a need to identify whether the goal of the consensus discussion is to characterize consensus or build consen…
	Develop academic partnerships	Partner with a university or academic unit for the purposes of shared training and bringing research skills to an implementation project. Ancillary Material: HIPAA and other legal limitations are common to encounter with academic partnerships. Formal relationships (e.g., contracts, MOUs) will be required in some instances. Not all academics have a full understanding of practice-level stakeholder …
	Develop an implementation glossary	Develop and distribute a list of terms describing the innovation, implementation, and the stakeholders in the organizational change. Ancillary Material: When compiling a glossary, reflect as to whether the terms being introduced are essential.
	Identify and prepare champions	Identify and prepare individuals who dedicate themselves to supporting, marketing, and driving through an implementation, overcoming indifference or resistance that the intervention may provoke in an organization. Ancillary Material: This strategy includes preparing individuals for their role as champions. Champions are primarily internal to the organization. Additional issues raised include the …
	Identify early adopters	Identify early adopters at the local site to learn from their experiences with the practice innovation. Ancillary Material: Early adopters are a good pool for identifying implementation champions. Recruit early adopters to attend stakeholder meetings to present their experiences. Investigating the adoption chasm between early adopters and the early majority has been found to be useful. Different …
	Inform local opinion leaders	Inform providers identified by colleagues as opinion leaders or "educationally influential" about the clinical innovation in the hopes that they will influence colleagues to adopt it. Ancillary Material: The opinions of individuals who refer people to services, or who initiate the connection to services, also function in a key opinion role. Keeping opinion leaders informed from pre-implementation…
	Involve executive boards	Involve existing governing structures (e.g., boards of directors, medical staff boards of governance) in the implementation effort, including the review of data on implementation processes. Ancillary Material: Other types of leadership with "top-down" powers may be involved for settings that do not have a governing board. Examples include administrative leadership, clinical leadership, policy mak…
	Model and simulate change	Model or simulate the change that will be implemented prior to implementation. Ancillary Material: Computer simulations, walkthrough simulation exercises, or modeling the potential overall impact of stakeholders' behavior change may be used. System dynamics modeling is one example of a specific method that may be used [20]. This approach is often more relevant for complex multi-component innovati…
	Obtain formal commitments	Obtain written commitments from key partners that state what they will do to implement the innovation. Ancillary Material: Formal commitments should clarify roles, responsibilities, and detail tangible and non-tangible benefits (e.g., community partnerships). Ensure that key roles are supported within the organization (e.g., workload release credit for providing and receiving supervision in a new…
	Organize clinician implementation team meetings	Develop and support teams of clinicians who are implementing the innovation and give them protected time to reflect on the implementation effort, share lessons learned, and support one another’s learning. Ancillary Material: None
	Promote network weaving	Identify and build on existing high-quality working relationships and networks within and outside the organization, organizational units, teams, etc. to promote information sharing, collaborative problem-solving, and a shared vision/goal related to implementing the innovation. Ancillary Material: Individuals functioning as network weavers usually have external links outside of the community to br…
	Recruit, designate, and train for leadership	Recruit, designate, and train leaders for the change effort. Ancillary Material: Change efforts require certain types of leaders, and organizations may need to recruit accordingly, rather than assuming that their current personnel can implement the change. Designated change leaders can include an executive sponsor and a day-to-day manager of the effort. Change leaders should consider how to estab…
	Use advisory boards and workgroups	Create and engage a formal group of multiple kinds of stakeholders to provide input and advice on implementation efforts and elicit recommendations for improvements. Ancillary Material: Consider how group composition (or heterogeneity) impacts stakeholder participation and take active steps to reduce response bias. For example, inclusion of supervisors and supervisees in these groups can be probl…
	Use an implementation advisor	Seek guidance from experts in implementation. Ancillary Material: This could include consultation with outside experts such as university-affiliated faculty members or hiring quality improvement experts or implementation professionals.
	Visit other sites	Visit sites where a similar implementation effort has been considered successful. Ancillary Material: Clarifying the goals of the site visit prior to making the visit is particularly useful. Comparing and contrasting the features of one’s own site with the comparison site in preparation for the visit may better inform the visit objectives. Clarifying goals, in part, includes developing a plan for…
	Train and educate stakeholders
	Conduct educational meetings	Hold meetings targeted toward different stakeholder groups (e.g., providers, administrators, other organizational stakeholders; and community, patient/consumer, and family stakeholders) to teach them about the clinical innovation. Ancillary Material: The content of the education may include information regarding what to expect as implementation moves forward. It is useful to ensure that meeting a…
	Conduct educational outreach visits	Have a trained person meet with providers in their practice settings to educate providers about the clinical innovation with the intent of changing the providers' practice. Ancillary Material: Visits to the site may be conducted in-person or virtually via the Internet. Some initiatives may require regular educational outreach as part of maintaining the innovation/practice change. Academic detaili…
	Conduct ongoing training	Plan for and conduct training in the clinical innovation in an ongoing way. Ancillary Material: This can include follow-up training, advanced training, booster training, purposefully spaced training, training to competence, integration of off the- job and on-the-job training, structured supervision, the introduction of concepts in a specific sequence to ensure mastery, and trainings based on the …
	Create a learning collaborative	Facilitate the formation of groups of providers or provider organizations and foster a collaborative learning environment to improve implementation of the clinical innovation. Ancillary Material: There are several approaches to this in the literature including peer consultation networks, online communities of practice, quality circles, and learning collaboratives. Groups may meet in person or int…
	Develop educational materials	Develop and format manuals, toolkits, and other supporting materials in ways that make it easier for stakeholders to learn about the innovation and for clinicians to learn how to deliver the clinical innovation. Ancillary Material: Create eye-catching, easy-to-use educational documents. Distill complex information into easier-to-learn components. Consider teaching skills modularly. Use different …
	Distribute educational materials	Distribute educational materials (including guidelines, manuals and toolkits) in person, by mail, and/or electronically. Ancillary Material: None
	Make training dynamic	Vary the information delivery methods to cater to different learning styles and work contexts, and shape the training in the innovation to be interactive. Ancillary Material: Making training dynamic includes efforts to divide material into small time intervals, the use of small group breakouts, audience response systems, and other measures such as having learners try new skills between training s…
	Provide ongoing consultation	Provide ongoing consultation with one or more experts in the strategies used to support implementing the innovation. Ancillary Material: Ongoing consultations could include in-person or distance consultation and feedback on taped clinical encounters. Consultations are tailored to the clinician’s actual practice, thus, differentiating a consultation from ongoing trainings. Feedback may be from a c…
	Shadow other experts	Provide ways for key individuals to directly observe experienced people engage with or use the targeted practice change/innovation. Ancillary Material: While shadowing traditionally has involved in-person observation, creative use of technology may provide additional opportunities for individuals to observe and learn from those experienced in the innovation.
	Use train-the-trainer strategies	Train designated clinicians or organizations to train others in the clinical innovation. Ancillary Material: Restrictions regarding who can serve as a trainer are idiosyncratic to the innovation or practice change. For example, some innovations may require that supervisors have specific levels of education, training, or experience, and such restrictions should be explored in the planning phase. T…
	Work with educational institutions	Encourage educational institutions to train clinicians in the innovation. Ancillary Material: This strategy fits well with innovations requiring clinical training and other skills where training expertise is more likely to be housed in educational institutions.
	Support clinicians
	Create new clinical teams	Change who serves on the clinical team, adding different disciplines and different skills to make it more likely that the clinical innovation is delivered (or is more successfully delivered). Ancillary Material: None
	Develop resource sharing agreements	Develop partnerships with organizations that have resources needed to implement the innovation. Ancillary Material: For example, this could involve data sharing agreements, agreements to share necessary equipment (e.g., telemedicine equipment), or sharing the cost of bringing in experts who provide training and consultation. Resource sharing agreements could involve formal memoranda of understand…
	Facilitate relay of clinical data to providers	Provide as close to real-time data as possible about key measures of process/outcomes using integrated modes/channels of communication in a way that promotes the use of the targeted innovation. Ancillary Material: For recommendations regarding how to introduce innovation or change of any kind into existing workflows, please see May [30].
	Remind clinicians	Develop reminder systems designed to help clinicians to recall information and/or prompt them to use the clinical innovation. Ancillary Material: Reminders could be patient- or encounter-specific, provided verbally, on paper, or electronically. Computer-aided decision support and drug dosages are included in this strategy. Reminders may be delivered at various time points (prior to service, durin…
	Revise professional roles	Shift and revise roles among professionals who provide care and redesign job characteristics. Ancillary Material: Revising professional roles includes the expansion of roles to cover provision of the clinical innovation and the elimination of service barriers to care, including personnel policies.
	Engage consumers
	Involve patients/consumers and family members	Engage or include patients/consumers and families in the implementation effort. Ancillary Material: Feedback from stakeholders can be obtained at any stage of the implementation process depending on the needs and goals of the project. Involving stakeholders in the pre-implementation phase for many innovations is advantageous. Training in the innovation, and relevant advocacy, may also be included…
	Intervene with patients/consumers to enhance uptake and adherence	Develop strategies with patients to encourage and problem-solve around adherence. Ancillary Material: This includes patient/consumer reminders and financial incentives to attend appointments. Feedback regarding patients'/consumers' understanding and use of the treatment is also important to collect.
	Prepare patients/consumers to be active participants	Prepare patients/consumers to be active in their care, to ask questions, and specifically, to inquire about care guidelines, the evidence behind clinical decisions, or about available evidence-supported treatments. Ancillary Material: Preparing consumers to inquire about specific practices can involve asking questions, and educating patients/consumers about the existence of treatments supported b…
	Increase demand	Attempt to influence the market for the clinical innovation to increase competition intensity and to increase the maturity of the market for the clinical innovation. Ancillary Material: One way of increasing demand is to educate patients/consumers about the clinical innovation so that they demand it from their providers (e.g., what pharmaceutical companies do).
	Use mass media	Use media to reach large numbers of people to spread the word about the clinical innovation. Ancillary Material: Mass media may include television, newspapers, magazines, radio, electronic social media, listservs, mass email campaigns, mass mailings, and robocalls as methods for spreading information. Targets of these media campaigns may be clinicians, potential consumers of the innovation, or th…
	Utilize financial strategies
	Access new funding	Accessing new funding sources could involve new uses of existing money, accessing block grants, shifting funding from one program to another, cost-sharing, passing new taxes, raising private funds, or applying for grants. These monies may be used to fund the delivery of a clinical innovation, or to support other time-limited actions needed for initial implementation, such as purchasing material o…
	Alter incentive/allowance structures	Work to incentivize the adoption and implementation of the clinical innovation. Ancillary Material: Incentives may be based on the performance of individual clinicians or larger performance units at the organizational level. The incentive could be in the form of an increased rate of pay to cover the incremental costs associated with implementing the clinical innovation. The incentive could be thr…
	Alter patient/consumer fees	Create fee structures where patients/consumers pay less for preferred treatments (i.e., the clinical innovation) and more for less-preferred treatments. Ancillary Material: None
	Develop disincentives	Provide financial disincentives for failure to implement or use the clinical innovations. Ancillary Material: In addition to direct financial disincentives, this strategy could include tying promotion decisions to the use of certain innovations.
	Fund and contract for the clinical innovation	Governments and other payers of services issue requests for proposals to deliver the innovation, use contracting processes to motivate providers to deliver the clinical innovation, and develop new funding formulas that make it more likely that providers will deliver the innovation. Ancillary Material: None
	Make billing easier	Make it easier to bill for the clinical innovation. Ancillary Material: Making billing easier might involve requiring less documentation, blocking funding for delivering the innovation, and creating new billing codes for the innovation. Developing progress note templates to facilitate documentation of the clinical innovation can also decrease the burden for obtaining payment.
	Place innovation on fee for service lists/formularies	Work to place the clinical innovation on lists of actions for which providers can be reimbursed (e.g., a drug is placed on a formulary, a procedure is now reimbursable). Ancillary Material: None
	Use capitated payments	Pay providers or care systems a set amount per patient/consumer for delivering clinical care. Ancillary Material: This is an implementation strategy to the degree that it frees the clinician to provide services that they may have been disincentivized to provide under a fee-for-service structure. This may be helpful to motivate clinicians to use certain clinical innovations. These changes often co…
	Use other payment schemes	Introduce payment approaches (in a catch-all category). Ancillary Material: Payment scheme approaches may involve prepayment and prospective payment for service, provider salaried service, the alignment of payment rates with the attainment of patient/consumer outcomes, and the removal or alteration of billing limits, such as numbers of encounters that are reimbursable. Payment may also be based o…
	Change infrastructure
	Change accreditation or membership requirements	Strive to alter accreditation standards so that they require or encourage use of the clinical innovation. Work to alter membership organization requirements so that those who want to affiliate with the organization are encouraged or required to use the clinical innovation. Ancillary Material: None
	Change liability laws	Participate in liability reform efforts that make clinicians more willing to deliver the clinical innovation. Ancillary Material: Liability reform can also make clinicians less willing to deliver alternatives to the clinical innovation.
	Change physical structure and equipment	Evaluate current configurations and adapt, as needed, the physical structure and/or equipment (e.g., changing the layout of a room, adding equipment) to best accommodate the targeted innovation. Ancillary Material: None
	Change record systems	Change record systems to allow better assessment of implementation or clinical outcomes. Ancillary Material: These changes may include modifying the format of progress notes and treatment plans to reflect the innovation (evidence-based practice) being implemented.
	Change service sites	Change the location of clinical service sites to increase access. Ancillary Material: Changing service sites can include collocating different services to better implement complex clinical innovations that require multiple disciplines or services, telemedicine, or bringing the services to the client in their home, the community, or other clinically relevant settings, such as busy public spaces fo…
	Create or change credentialing and/or licensure standards	Create an organization that certifies clinicians in the innovation or encourage an existing organization to do so. Change governmental professional certification or licensure requirements to include delivering the innovation. Work to alter continuing education requirements to shape professional practice toward the innovation. Ancillary Material: None
	Mandate change	Have leadership declare the priority of the innovation and their determination to have it implemented. Ancillary Material: It is important to ensure that the individuals mandating the change have the power to do so, as implementers often lack such authority. Working with organizational leadership to develop buy-in and lobby for a change mandate is often needed. It can also be important to inform …
	Start a dissemination organization	Identify or start a separate organization that is responsible for disseminating the clinical innovation. It could be a for-profit or non-profit organization. Ancillary Material: This strategy can address concerns (e.g., conflict of interest) for situations in which it is desirable to have fidelity monitors that are independent from the care setting. The dissemination organization could be a for-p…
Notes. This tool integrates the Name it, Define it, Operationalize it guidelines (Protcor et al., 2013); with the Expert Recommendations for Implementing Change (Powell et al., 2015; Waltz et al., 2015); and Action, Actor, Context, Target, and Time (Presseau et al., 2019) frameworks.
Name it and Define it: We used Powell et al. (2015) and Waltz et al. (2015) to support naming and defining the implementation strategies; citations listed in the definitions are from the Powell et al. (2015) paper.
Action: use verb statements to specify the discrete observable behaviors enacted that encompass the implementation strategy
Actor: the individual(s) who perform(s)/enact(s) the Action(s)
Context: the physical location, emotional context, or social setting in which an action is performed
Action Target: specify targets according to conceptual models of implementation (e.g., Nilsen et al., 2015 for review) and identify the unit of analysis for measuring implementation outcomes. The Action Target should mechanistically align with the Implementation Outcome.
Temporality: when the strategy is used, consider aligning with a implementation process framework (e.g., Nilsen et al., 2015)
Implementation Outcome: where one identifies the implementation outcomes likely to be affected by each strategy. Consider aligning with an evaluation framework (see Nilsen et al., 2015 for review), and linking to the reporting guidelines (e.g., CONSORT) Outcomes section. Note that Presseau et al.’s (2019) framework can be used to detail implementation outcomes affected by each strategy (this is p…
Justifcation: empirical, theoretical, or pragmatic justification for the choice of implementation strategies
