# Supplementary material for: Integrating implementation science in clinical research to maximize public health impact: a call for the reporting and alignment of implementation strategy use with implementation outcomes in clinical research
Source: Implement Sci. 2020 Nov 25;15:103. doi: 10.1186/s13012-020-01060-5 (PMC7690013; doi:10.1186/s13012-020-01060-5)
Supplement: Supplementary file 2 — Additional file 2. Operationalization of Implementation Strategies Used in: “Effectiveness of Task-Shifted Trauma-Focused Cognitive Behavioral Therapy for Children Who Experienced Parental Death and Posttraumatic Stress in Kenya and Tanzania: A Randomized Clinical Trial" [file 13012_2020_1060_MOESM2_ESM.xlsx]

## Sheet: Tool
Operationalization of Implementation Strategies Used in: "Effectiveness of Task-Shifted Trauma-Focused Cognitive Behavioral Therapy for Children Who Experienced Parental Death and Posttraumatic Stress in Kenya and Tanzania: A Randomized Clinical Trial"
Name it: ERIC Implementation Strategy	Operationalize it
	Action	Actor	Context	Dose	Action Target		Temporality	Implementation Outcome	Justification
					Conceptual	Unit of Analysis
Use evaluative and iterative strategies
Conduct local needs assessment	Conducted local, rapid ethnographic study to identify mental health needs of youth who experienced parental death, using DIME Module 1.1	University of Washington team designed/provided training; local community members were hired as interviewers by Tanzania Women Research Foundation and conducted interviews under supervision of Tanzania Women Research Foundation staff/EBP supervisors; interviewers and Tanzania Women Research Foundation analyzed interviews in local language through consensus	In person in TZ	N/A	EBP fit	Youth, caregivers	Preparation Phase	Acceptability, Appropriateness	It is important to optimize the fit of the EBP because the intervention will be most effective if it targets prioritized needs and is in a form that is acceptable and appropriate in the local context.
Develop and implement tools for quality monitoring	Developed fidelity (competence and adherence) monitoring tools for TZ supervisors to use; developed counselor self-report fidelity forms, with individual client treatment response section	Authors SD, LL, and KO; TZ supervisors	Developed through remote collaboration; used in person in TZ and KE	Used weekly throughout the entire project/EBP use	Skill	Counselor	Preparation Phase	Fidelity	Monitoring fidelity, with regular feedback to counselors, can improve EBP fidelity.
Develop and organize quality monitoring systems	Put our Apprenticeship Model into place (trainer-supervisor-lay counselor)2 with structure/plans for fidelity review and feedback to counselors; developed/put into place system of care procedures to identify and address needs of youth receiving the EBP and those receiving usual care services (safety, food scarcity) using local formal and informal resources and supports	Authors SD and KO; TZ supervisors; Lay Counselors, Interviewers and Research Director at Tanzania Women Research Foundation and Ace Africa	Developed through remote collaboration; used in person in TZ and KE	Used weekly throughout EBP provision/the project	Counselor: Skill, knowledge; Client: Safety	Counselor, Client (youth and their caregivers)	Implementation Phase	Counselor: Fidelity, Acceptability	Monitoring clinical processes and outcomes helps supervisors and lay counselors deliver and adapt the EBP as needed to benefit clients so that it is acceptable for them and maximally effective; system of care procedures used by all TZ and KE team members to assess for safety/basic needs allowed for referrals and client support when needed.
Stage implementation scale up	Conducted a pilot (open trial) of the EBP in TZ prior to undertaking the large RCT;3 allowed for piloting training, materials, client identification, etc., and adaptation as needed.	Study Team; TZ supervisors	TZ	N/A	EBP fit	Counselor, Client	Preparation Phase	Feasibility, Acceptability, Appropriateness	Needed to assess EBP fit with counselors, clients, and community. Pilot was an opportunity to optimize fit and practice assessment and implementation procedures, as well as build local expertise in the EBP that would support the larger trial.
Provide interactive assistance
Provide clinical supervision	TZ supervisors trained to be supervisors and trainers (with ongoing support in this role) provided group clinical supervision to counselors that included review of past session, planning, and role-plays/practice for the upcoming session, with opportunity for peer supervisor feedback.	TZ supervisors; Author SD	In person for TZ counselors and via Skype audio or text message for KE counselors; in person for KE counselors 1x a year.	Weekly throughout intervention provision/the study	Skill	Counselors	Implementation Phase	Fidelity	Ongoing supervision increases fidelity.
Adapt and tailor to context
Promote adaptability	Used focus group feedback to tailor aspects of how the intervention would be delivered; collaborated with supervisors and counselors to tailor intervention content prior to the pilot and additionally for this RCT (e.g., incorporation of local stories, acknowledgement of cultural norms)3,4	Study team, Supervisors, Counselors	In person in TZ and remotely (using Skype and email)	N/A	EBP fit	Youth/Caregivers, Counselors	Preparation and Implementation Phases	Acceptability, Appropriateness, Adoption	Optimizing EBP fit can lead to greater acceptability and perceived appropriateness by counselors, clients, and communities and greater adoption by counselors.
Develop stakeholder interrelationships
Build a coalition	Built partnerships and collaborative relationships with organizations that served children who were orphaned and with schools; engaged Community Health Volunteers in community mobilization	Local NGO partners (Tanzania Women Research Foundation, Ace Africa)	TZ, KE, in person	Established early in project; maintained over time/throughout the project	Integrate with community/improve inter-organizational environment and networks (commitment)	Community/Family engagement	Preparation and Implementation Phases	Acceptability, Appropriateness	Building partnerships in the community helps ensure referrals to the program and support the EBP as being viewed as acceptable and appropriate by the community.
Identify early adopters	Built upon experience of the TZ supervisors who were counselors in the pilot/open trial to further refine/adapt the EBP for the local context3	TZ supervisors	In person in TZ and the U.S. and remotely (using Skype and email)	5 days in the U.S.; weekly email/Skype for about 2 months; about 3 in-person TZ meetings	EBP Refinement for Fit and Ease of Learning	Counselor	Preparation Phase	Acceptability, Appropriateness, Feasibility	Adapting how the intervention is delivered based on local experience can improve acceptability and appropriateness.
Organize clinician implementation team meetings	Mid-project, we brought KE and TZ teams together to share innovations in EBP delivery with each other.	Counselors, Supervisors	In person in TZ	5 full days	Skill, Fit, local ownership and leadership	Counselor	Implementation Phase	Fidelity	EBP fit and fidelity can be improved by sharing learning across sites and counselors once counselors have developed expertise in the EBP; engaging counselors in this sharing builds leadership and ownership of the EBP in the local teams
Train and educate stakeholders
Conduct educational outreach visits	In-person Training in the EBP: Using Apprenticeship Training model,2 provided interactive training that involved manual review, EBP demonstration, and small group counselor practice (detailed further in other strategies in this tool)	3 TZ Lay Counselors with experience from pilot	In person	2 weeks	Knowledge, Skill, Counselor buy-in	Counselors	Implementation Phase	Fidelity	Educational training is a necessary but insufficient strategy for behavior change.
Conduct ongoing training	In addition to initial 2-week training for all KE and TZ counselors, yearly boosters held in both countries, led by the TZ supervisors. Trainings held for newly hired TZ counselors	TZ supervisors	In person, KE and TZ	KE: Yearly (1 day a year led by TZ supervisors); one 5-day booster for which they traveled to TZ); TZ: 5-day boosters two times; one was with the KE counselors	Skill, Knowledge	Counselor	Implementation Phase	Fidelity, Adoption	Ongoing training is necessary for adoption and fidelity.
Create a learning collaborative	The Apprenticeship Training model2 encourages practicing the intervention with peers at your organization with both supervisor and peer feedback.	Counselors, Supervisors	KE and TZ	Weekly throughout intervention provision/the study	Knowledge, Skill, Confidence	Counselor	Implementation Phase	Fidelity	Practice delivering the EBP, providing feedback to peers, and receiving feedback can grow counselor skill and confidence.
Develop educational materials	Developed brief, plain language counselor manuals that had simple "step sheets" of numbered steps for each group session and each individual session for use by lay counselors	Authors: SD and LL; TZ supervisors	In person and remote	2-3 months, some ongoing iteration of manual throughout project	Ease of learning, Decreased complexity, Knowledge, Skill	Counselors	Implementation Phase	Fidelity	Providing simple/plain language manuals with session by session "step sheets" supports counselor fidelity through increasing ease of learning and decreased complexity.
Distribute educational materials	Distributed developed manuals for the intervention at the in-person training; shared updates as they were made	Authors: SD and LL; TZ supervisors	In person; electronically	N/A	Ease of learning, Decreased complexity, Knowledge, Skill	Counselors	Implementation Phase	Fidelity	Developed manuals have to be distributed to support fidelity.
Make training dynamic	Designed intervention training to include minimal lecture, experiential activities (trying out relaxation or thinking in a different way), demonstration of group sessions following our session "step sheets" very closely with trainees reading/following along, small group practice of sessions with trainees following the session "step sheets", trainer and peers provide constructive feedback	Author SD, TZ supervisors	In person	2 weeks	Ease of learning, Decreased complexity, Counselor engagement, Knowledge, Skill	Counselors	Implementation Phase	Fidelity	Interactive trainings have been shown to lead to greater changes in counselor knowledge, use, and fidelity to the EBP.
Provide ongoing consultation	SD provided ongoing consultation to the TZ supervisors for the EBP	Author SD	Remote	Weekly, 1.5 hours of consultation time each week	Knowledge, Skill, Support local adaptation in-line with fidelity	TZ Supervisors	Implementation Phase	Fidelity	Supervisors of counselors can themselves use consultation/support in monitoring and supporting counselors (and especially lay counselors) in EBP fidelity.
Use train-the-trainer strategies	Developed and provided a Train-the-Trainer training for the TZ supervisors who would serve as trainers/co-trainers and supervisors for the 6 TZ and 6 KE counselors in this project/RCT	Author SD	In person in the U.S. and in person in TZ	1-week Train-the-Trainer training in the U.S. and 1.5 days before the training in TZ. TTT support before and after training days	Knowledge, Skill, Leadership, EBP fit	TZ Supervisors	Preparation and Implementation Phases	Fidelity (to EBP training; supervision), Cost, Penetration	Building local trainers can optimize EBP fit from counselor training forward; can also help with decreasing the cost and increasing penetration, when in-country/local expertise is invested in
Support clinicians
Create new clinical teams	Task-shifting was used, in which lay providers are trained to deliver the intervention, instead of mental health professionals, due to shortage in low-resource contexts (in line with World Health Organization recommendations).	Author SD, TZ Supervisors, Counselors	TZ, KE (low-resource contexts with few mental health professionals)	N/A	Improving EBP reach	Counselors	Implementation Phase	Penetration	For the EBP to ultimately reach children and adolescents with need (penetration), task-shifting has to be used, given too few mental health professionals.
Develop resource sharing agreements	The local NGO, Ace Africa, partnered with schools to deliver the intervention in their classrooms when school was not in session. Mostly an informal resource sharing agreement.	Tanzania Women Research Foundation, Ace Africa	TZ, KE	N/A	Fit	Outer Context/System (community)	Preparation Phase	Feasibility, Acceptability, Appropriateness	EBP needed to be delivered in a setting accessible in the community, that had needed resources (room with chairs, out of the heat/rain)
Engage consumers
Utilize financial strategies
Change infrastructure
Change service sites	Tanzania Women Research Foundation and Ace Africa decided to deliver group sessions in schools.	Tanzania Women Research Foundation and Ace Africa	TZ, KE	N/A	EBP Fit	Youth/Caregivers	Preparation Phase	Acceptability, Feasibility	Schools are embedded in communities, owned by communities, and walking distance from families (vs. sometimes further travel to health facilities or hospitals). They offer some private spaces for conducting group sessions with chairs and protection from elements (rain/heat).
Notes. Evidence Based Practice (EBP), Tanzania[n] (TZ), Kenya[n] (KE)
References.
1 Dorsey S, Lucid L, Murray L, Bolton P, Itemba D, Manongi R, Whetten K. A qualitative study of mental health problems among orphaned children and adolescents in Tanzania. The Journal of nervous and mental disease. 2015 Nov;203(11):864.
2 Murray LK, Dorsey S, Bolton P, Jordans MJ, Rahman A, Bass J, Verdeli H. Building capacity in mental health interventions in low resource countries: an apprenticeship model for training local providers. International Journal of Mental Health Systems. 2011 Dec 1;5(1):30.
3 O'Donnell K, Dorsey S, Gong W, Ostermann J, Whetten R, Cohen JA, Itemba D, Manongi R, Whetten K. Treating maladaptive grief and posttraumatic stress symptoms in orphaned children in Tanzania: Group‐based trauma‐focused cognitive–behavioral therapy. Journal of traumatic stress. 2014 Dec;27(6):664-71.
4 Woods-Jaeger, B. A., Kava, C. M., Akiba, C. F., Lucid, L., & Dorsey, S. (2017). The art and skill of delivering culturally responsive trauma-focused cognitive behavioral therapy in Tanzania and Kenya. Psychological Trauma: Theory, Research, Practice, and Policy, 9(2), 230.
